# Supplementary material for: The Spatiotemporal Dynamics of Facial Movements Reveals the Left Side of a Posed Smile
Source: Biology (Basel). 2023 Aug 23;12(9):1160. doi: 10.3390/biology12091160 (PMC10525663; doi:10.3390/biology12091160)
Supplement: Supplementary file 1 [file biology-12-01160-s001.zip]

Archive with 1 entries (1 files):
- biology-2530917-supplementary.pdf
